# Supplementary material for: Mice deficient of Myc super-enhancer region reveal differential control mechanism between normal and pathological growth
Source: eLife. 2017 Jun 6;6:e23382. doi: 10.7554/eLife.23382 (PMC5461110; doi:10.7554/eLife.23382)
Supplement: Figure 1—source data 1. — DOI: http://dx.doi.org/10.7554/eLife.23382.004 [file elife-23382-fig1-data1.xlsx]

## Sheet: fig1b
Genotype	Myc (Ct)	Actin (Ct)	delta Ct	Avg. delta Ct	Std. dev.
Myc-540-/-	25.42	16.63	8.79	8.72333	0.567082
	25.28	16.57	8.71
	25.2	16.53	8.67
Myc-540-/-	24.87	16.9	7.97	7.96667
	24.84	16.89	7.95
	24.85	16.87	7.98
Myc-540-/-	25.93	16.81	9.12	9.07667
	25.92	16.81	9.11
	25.82	16.82	9
Myc-196-/-	26.57	17.83	8.74	8.68	0.0754247
	26.53	17.83	8.7
	26.46	17.86	8.6
Myc-196-/-	25.9	17.1	8.8	8.78667
	25.92	17.14	8.78
	25.86	17.08	8.78
Wild-type	25.73	17.83	7.9	7.86667	0.50805
	25.75	17.86	7.89
	25.65	17.84	7.81
Wild-type	26.87	17.84	9.03	8.97
	26.79	17.84	8.95
	26.81	17.88	8.93
Wild-type	26.07	17.08	8.99	8.98667
	26.01	17.06	8.95
	26.05	17.03	9.02
Wild-type	25.2	16.83	8.37	8.33333
	25.07	16.81	8.26
	25.16	16.79	8.37
Wild-type	25.67	17.17	8.5	8.10333
	25.71	17.23	8.48
	25.76	18.43	7.33

## Sheet: fig1c
Genotype	Myc (Ct)	Actin (Ct)	delta Ct	Avg. delta Ct	Std. dev.
CTCFmut/mut	24.63	16.79	7.84	7.87333	0.221602
	24.63	16.76	7.87
	24.72	16.81	7.91
CTCFmut/mut	24.7	16.48	8.22	8.26667
	24.76	16.47	8.29
	24.8	16.51	8.29
CTCFmut/mut	24.92	16.71	8.21	8.24
	24.97	16.73	8.24
	25.02	16.75	8.27
CTCFmut/mut	24.64	16.32	8.32	8.38667
	24.7	16.27	8.43
	24.76	16.35	8.41
Wild-type	24.87	16.95	7.92	7.99333	0.320093
	24.88	16.86	8.02
	24.94	16.9	8.04
Wild-type	25.04	16.63	8.41	8.32667
	25.08	16.63	8.45
	25.02	16.9	8.12
Wild-type	24.87	16.34	8.53	8.63333
	25	16.28	8.72
	24.99	16.34	8.65
