# Supplementary material for: Mice deficient of Myc super-enhancer region reveal differential control mechanism between normal and pathological growth
Source: eLife. 2017 Jun 6;6:e23382. doi: 10.7554/eLife.23382 (PMC5461110; doi:10.7554/eLife.23382)
Supplement: Figure 2—source data 1. — DOI: http://dx.doi.org/10.7554/eLife.23382.006 [file elife-23382-fig2-data1.xlsx]

## Sheet: fig2d
Bone marrow B-cell number (LIN-CD19+B220+)
Wild-type	MycΔ2-540/Δ2-540
2.413e+007	1.4933e+007
2.4192e+007	1.55428e+007
2.548e+007	1.71072e+007
2.39778e+007	1.701e+007
2.023e+007	1.68e+007
Spleen B-cell number (LIN-CD19+B220+)
Wild-type	MycΔ2-540/Δ2-540
5.429e+007	3.9556e+007
6.887e+007	2.8728e+007
5.9792e+007	2.516e+007
5.913e+007	4.071e+007
5.4912e+007	4.2673e+007
