# Supplementary material for: Mice deficient of Myc super-enhancer region reveal differential control mechanism between normal and pathological growth
Source: eLife. 2017 Jun 6;6:e23382. doi: 10.7554/eLife.23382 (PMC5461110; doi:10.7554/eLife.23382)
Supplement: Figure 2—figure supplement 1—source data 1. — DOI: http://dx.doi.org/10.7554/eLife.23382.008 [file elife-23382-fig2-figsupp1-data1.xlsx]

## Sheet: fig2-suppl1-a
% of cells in peripheral blood
Wild-type	MycΔ2-540/Δ2-540
B-cells (CD19+)
23.4	17.1
24.2	13
27.2	15.2
40.1	18.2
T-cells (CD3+CD4+)
7.04	6.92
9.99	10
4.08	9.14
4.82	9.4
T-cells (CD3+CD8+)
4.6	3.97
7.81	10.5
3.52	6.35
4.56	5.88
Number of cells in Spleen
Wild-type	MycΔ2-540/Δ2-540
B-cells (CD19+)
3.05175e+007	3.3929e+007
2.2344e+007	1.15475e+007
3.586e+007	1.3112e+007
4.0248e+007	1.6362e+007
T-cells (CD3+CD4+)
1.67455e+007	1.7685e+007
1.78e+007	9461500
1.63e+007	1.2232e+007
2.0984e+007	1.5049e+007
T-cells (CD3+CD8+)
9969050	1.4672e+007
1.0374e+007	5304400
9926700	6160000
1.17304e+007	7171000
