# Supplementary material for: Mice deficient of Myc super-enhancer region reveal differential control mechanism between normal and pathological growth
Source: eLife. 2017 Jun 6;6:e23382. doi: 10.7554/eLife.23382 (PMC5461110; doi:10.7554/eLife.23382)
Supplement: Figure 3—source data 1. — DOI: http://dx.doi.org/10.7554/eLife.23382.010 [file elife-23382-fig3-data1.xlsx]

## Sheet: fig3a
Tissue	% of wild-type expression	Average % of wild-type expression	Std.dev.
colon	55.86	28.0625	18.7592
	21.66
	19.93
	14.8
Prostate	27.17	35.3	11.4976
	43.43
Bladder	31.21	81.156	39.9606
	74.23
	143.06
	78.82
	78.46
spleen	141.75	185.592	56.0634
	232.95
	235.11
	132.56
Mammary gland	119.2	64.7	48.5044
	48.63
	26.27
