# Supplementary material for: Mice deficient of Myc super-enhancer region reveal differential control mechanism between normal and pathological growth
Source: eLife. 2017 Jun 6;6:e23382. doi: 10.7554/eLife.23382 (PMC5461110; doi:10.7554/eLife.23382)
Supplement: Figure 6—source data 1. — DOI: http://dx.doi.org/10.7554/eLife.23382.016 [file elife-23382-fig6-data1.xlsx]

## Sheet: fig6a
Genotype	Days after first DMBA treatment	Tumor phenotype
Wild-type	88	1
Wild-type	102	1
Wild-type	102	1
Wild-type	63	1
Wild-type	49	1
Wild-type	88	1
Wild-type	85	1
Wild-type	125	0
Wild-type	116	1
Wild-type	81	1
Wild-type	89	1
Wild-type	48	1
Wild-type	80	1
Wild-type	89	1
MycD2-540/D2-540	121		1
MycD2-540/D2-540	95		1
MycD2-540/D2-540	121		0
MycD2-540/D2-540	121		0
MycD2-540/D2-540	121		0
MycD2-540/D2-540	121		0
MycD2-540/D2-540	121		0
MycD2-540/D2-540	121		0
MycD2-540/D2-540	121		0
1 denotes occurance of palpable mammary tumors
0 denotes censored mouse without tumors at the given time

## Sheet: fig6b
Genotype	Nr. of intestinal polyps	Avg. nr. of polyps
Apcmin	63	56
Apcmin	45
Apcmin	58
Apcmin	49
Apcmin	65
Apcmin; MycD2-540/D2-540	2	2.4
Apcmin; MycD2-540/D2-540	2
Apcmin; MycD2-540/D2-540	8
Apcmin; MycD2-540/D2-540	0
Apcmin; MycD2-540/D2-540	0
p=0,00019
