# Supplementary material for: Mice deficient of Myc super-enhancer region reveal differential control mechanism between normal and pathological growth
Source: eLife. 2017 Jun 6;6:e23382. doi: 10.7554/eLife.23382 (PMC5461110; doi:10.7554/eLife.23382)
Supplement: Supplementary file 1. — DOI: http://dx.doi.org/10.7554/eLife.23382.018 [file elife-23382-supp1.xlsx]

## Sheet: Sheet1
gene_id	Average FPKM values		log2_fold_change
	Wild-type	MycΔ2-540
AI747448	1.12604	9.62821	3.09601
AI854703	2.42459	12.3674	2.35073
Adamts15	0.828836	4.44247	2.4222
Atp12a	6.98746	48.1894	2.78587
Calm4	0	3.393	Inf
Cyp2d12	5.04993	21.4259	2.08502
Eln	6.20858	16.226	1.38598
Hoxd13	0.50055	17.7082	5.14476
Hspa1a	15.0203	1.68498	-3.15612
Hspa1b	38.5983	4.62391	-3.06135
Hsph1	36.9511	12.2248	-1.5958
Ifit1	13.5994	3.35842	-2.01769
Isg15	79.5333	18.1416	-2.13226
Krtdap	0	11.1318	Inf
Lpo	10.0784	30.0708	1.57709
Myc	11.333	3.16922	-1.83833
Pdk4	5.70231	1.72776	-1.72264
Slc34a2	4.65741	15.0812	1.69515
Slc37a2	1.82235	10.6558	2.54776
Socs3	3.91587	11.8326	1.59536
Tnnt2	2.81798	11.6039	2.04187
