# Supplementary material for: Mice deficient of Myc super-enhancer region reveal differential control mechanism between normal and pathological growth
Source: eLife. 2017 Jun 6;6:e23382. doi: 10.7554/eLife.23382 (PMC5461110; doi:10.7554/eLife.23382)
Supplement: Supplementary file 2. — DOI: http://dx.doi.org/10.7554/eLife.23382.019 [file elife-23382-supp2.xlsx]

## Sheet: Sheet1
(a) Primers for mouse strain genotyping	Primer sequence 5' →3'
Myc-196-F1	AGGTGCCCTCTGTTGTCAGGAAC
Myc-196-R1	GCGCGCGAAAGCTGAGG
Myc-335-F1	TAGTGATTGGGTAATAAAGAATGAGGTC
Myc-335-R1	TATCTGCGGGTAGTACACCTGT
Myc-540-F1	GGCATGTGCTTTGACGAGAGCCA
Myc-540-R1	CCCTAGCTCCTTGCTGACTTTTGGT
Myc-CTCFmutF1	ACCCAATTCGTAAGCAGTCG
Myc-CTCFmutR1	TTCTCACGACTATTCTTTGCTAGC
MycΔ2-367F1	TAGTGATTGGGTAATAAAGAATGAGGTC
MycΔ2-367R1	TTCTCACGACTATTCTTTGCTAGC
MycΔ2-540F1	GGCATGTGCTTTGACGAGAGCCA
MycΔ2-540R1	TTCTCACGACTATTCTTTGCTAGC
(b) Cell line genotyping primers.	Primer sequence 5' →3'
Enh4PF1	TAGGGCAGTGGTTGAGAGGGTTAAG
CTCFPR1	GGAGAGGAGTATTACTTCCGTGCCT
IGHGeno6Fw	GGTGAAGGTCTGGCAAGTTAATCAT
IGHGeno6Rev	ATACATCAAAACCGAAACTGCTTTT
GAPDHF4	AGAACATCATCCCTGCCTCTACTGG
GAPDHR4	GTCAAAGGTGGAGGAGTGGGTGTC
(c) sgRNA for MYC super-enhancer region	sgRNA 20bp sequence
Enh4-1	GTAGAATGTCAACTTCATGA
Enh4-2	ATTATATGAACTGAGAATGA
CTCF-1	TACTTTCGCAAACCTGAACG
CTCF-2	GCAAAATCCAGCATAGCGAT
Enh5dn-S2	TAGATGGGATGGCGGCCGGG
Myc335dn-S4	CTCTTCCCAGAGTAGAACAG
Myc335dn-S6	GCACCGTCTCTCCATTCCCA
Enh3dn-S8	GCACCGGTTGTGCAGCTCCA
(d) sgRNA for IGH gene locus
IGH1	TTTCTTCGAGACCCATACCA
IGH2	AGACTCCTCCCTTCAGGGCA
IGH3	AGAGAGAAGGAGATAAGGAG
IGH4	ATACAAATATACATTTATAG
IGH5	GTCTGTGGTACAGTAATACA
IGH7	TCTCTCACAGACAGACACAT
IGH9	CCCAACACTTTGGGAAACCG
IGH11	GCTCTCTGTCTTCCATGCCA
